# Supplementary material for: Effect of Kaempferol and Its Glycoside Derivatives on Antioxidant Status of HL-60 Cells Treated with Etoposide
Source: Molecules. 2022 Jan 6;27(2):333. doi: 10.3390/molecules27020333 (PMC8777684; doi:10.3390/molecules27020333)
Supplement: Supplementary file 1 [file molecules-27-00333-s001.zip]

Archive with 1 entries (1 files):
- molecules-1500224-supplementary.pdf
